# Supplementary material for: Robot-Assisted Autonomous Reduction of a Displaced Pelvic Fracture: A Case Report and Brief Literature Review
Source: J Clin Med. 2022 Mar 14;11(6):1598. doi: 10.3390/jcm11061598 (PMC8950953; doi:10.3390/jcm11061598)
Supplement: Supplementary file 1 [file jcm-11-01598-s001.zip]

Archive with 3 entries (3 files):
- Figure S1. Flowchart of surgery procedure.jpg
- Figure S2. Post-operative X-ray (AP, outlet, inlet views).jpg
- Video S1. Autonomous reduction procedure.mp4
